# Supplementary material for: Effects of an Exercise for Well-Being and Physical Training Programme on Muscle Strength, Range of Movement, Respiratory Capacity and Quality of Life in Women with Fibromyalgia: A Randomized Controlled Trial
Source: J Clin Med. 2023 Jan 18;12(3):774. doi: 10.3390/jcm12030774 (PMC9918138; doi:10.3390/jcm12030774)
Supplement: Supplementary file 1 [file jcm-12-00774-s001.zip]

Archive with 1 entries (1 files):
- jcm-2124915-supplementary.pdf
